# Supplementary material for: TL1A Increases Expression of CD25, LFA-1, CD134 and CD154, and Induces IL-22 and GM-CSF Production from Effector CD4 T-Cells
Source: PLoS One. 2014 Aug 22;9(8):e105627. doi: 10.1371/journal.pone.0105627 (PMC4141816; doi:10.1371/journal.pone.0105627)
Supplement: Rawdata S7 — Flow cytometry rawdata .c6 file for figure 3 containing surface expression measured after 240 hours. (ZIP) [file pone.0105627.s007.zip]

Archive with 1 entries (1 files):
- Figure 3, 10 days.c6
