# Supplementary material for: TL1A Increases Expression of CD25, LFA-1, CD134 and CD154, and Induces IL-22 and GM-CSF Production from Effector CD4 T-Cells
Source: PLoS One. 2014 Aug 22;9(8):e105627. doi: 10.1371/journal.pone.0105627 (PMC4141816; doi:10.1371/journal.pone.0105627)
Supplement: Rawdata S13 — Flowcytometry .c6 rawdata from depletion studies as shown in Figure 6A . (ZIP) [file pone.0105627.s013.zip]

Archive with 1 entries (1 files):
- Figure 6A, depletion con.c6
